# Supplementary material for: The Effect of Silencing Fatty Acid Elongase 4 and 6 Genes on the Proliferation and Migration of Colorectal Cancer Cells
Source: Int J Mol Sci. 2023 Dec 18;24(24):17615. doi: 10.3390/ijms242417615 (PMC10743756; doi:10.3390/ijms242417615)
Supplement: Supplementary file 1 [file ijms-24-17615-s001.zip]

Archive with 1 entries (1 files):
- ijms-2766788-supplementary.pdf
